# Supplementary material for: Differences in faecal microbiome composition between adult patients with UCD and PKU and healthy control subjects
Source: Mol Genet Metab Rep. 2021 Sep 8;29:100794. doi: 10.1016/j.ymgmr.2021.100794 (PMC8433284; doi:10.1016/j.ymgmr.2021.100794)
Supplement: Supplementary Table 2 — Individual patient characteristics of UCD patients, PKU patients and healthy controls. [file mmc2.xlsx]

## Sheet: suppl table 2
Supplementary table 2. Individual patient characteristics of UCD patients, PKU patients and healthy controls.
Participant	Sex (M/F)	Age (y)	Height (cm)	Weight (kg)	BMI	API* (g/d)	RPI** (g/d)	AA-suppl# (P-eq/d)	Arginine (g/d)	Citrulline (g/d)	Sodium-benzoate (g/d)	Phenyl-butyrate (g/d)	Macrogol (Yes/ no)	Lactulose (ml/ day)
UCD1	M	32	198.5	84.7	21.5	53	55.4	15	0	8	12	15	No	0
UCD2	F	42	158	47	18.8	40	62.5	0	0	9	6	0	Yes	0
UCD3	M	23	175	74.1	24.2	28	28	11	0	8	12	12	No	60
UCD4	M	29	174	66.6	22	27	20	20	9	0	16	0	No	30
UCD5	F	36	170	72.2	25	36	36	20	12	0	12	0	No	90
UCD6	F	65	155	77.4	32.2	43	26	10	6	0	0	0	No	0
UCD7	M	28	150	47.4	21.1	22	22	19	0	0	10.4	0	Yes	90
UCD8	M	19	173	65	21.7	40	55	0	9	0	4	0	No	0
UCD9	M	35	155	39.5	15.8	31	31	6.6	8	0	14	0	Yes	0
UCD10^	M	26	200	87.5	21.9	27	na	42	6	0	0	0	No	0
PKU1	M	35	170	74.5	25.8	20	39	60	0	0	0	0	No	0
PKU2	M	37	187	78	22.3	18	18.2	80	0	0	0	0	No	0
PKU3	F	41	169.5	90.1	31.4	23	16.6	60	0	0	0	0	No	0
PKU4	F	34	170	50	17.3	20	30.4	45	0	0	0	0	No	0
PKU5	F	28	165	62.5	23	9	15.5	60	0	0	0	0	No	0
PKU6	F	21	164	60.5	22.5	10	19.7	49	0	0	0	0	No	0
PKU7	M	19	180	60	18.5	20	25.5	45	0	0	0	0	Yes	0
PKU8	M	43	173	76.6	25.5	13	28	70	4	0	0	0	No	0
PKU9	F	25	156	66.8	27.5	12	11	60	0	0	0	0	No	0
PKU10	F	50	170	84.5	29.1	12	12	65	0	0	0	0	No	0
CON1	F	27	175	79.5	26	-	30	0	0	0	0	0	No	0
CON2	M	20	178	78	24.6	-	85	0	0	0	0	0	No	0
CON3	M	51	182	81	24.5	-	84	0	0	0	0	0	No	0
CON4	M	30	194	90	23.9	-	64	0	0	0	0	0	No	0
CON5	M	42	180	77.5	23.9	-	62	0	0	0	0	0	No	0
CON6	F	25	165	56	20.6	-	119	0	0	0	0	0	No	0
CON7	M	40	189	83	23.2	-	119	0	0	0	0	0	No	0
CON8	F	58	179	73	22.8	-	82	0	0	0	0	0	No	0
CON9	F	53	168	56	19.8	-	86	0	0	0	0	0	No	0
CON10	F	31	176	77.8	25.1	-	71	0	0	0	0	0	No	0
UCD= urea cycle defect patients. PKU= phenyketonuria patients. CON= healthy controls . *) API= advised Protein intake. **) RPI= Reported protein intake. #) protein-equivalent of amino acid supplement specific for the disorder. ^) excluded because of antibiotic use.
