# Supplementary material for: Differences in faecal microbiome composition between adult patients with UCD and PKU and healthy control subjects
Source: Mol Genet Metab Rep. 2021 Sep 8;29:100794. doi: 10.1016/j.ymgmr.2021.100794 (PMC8433284; doi:10.1016/j.ymgmr.2021.100794)
Supplement: Supplementary Table 3 — Differences in the major dietary items, laxative use and microbiome specifics between UCD patients, PKU patients and healthy controls. [file mmc3.xlsx]

## Sheet: Blad1
differences in diet between the 3 groups
	UCD (n=9)	PKU (n=10)	CON (n=10)
energy (calories)	normal	normal	normal
natural protein	low	low	normal to high
amino acid substitutes	yes: EAA supplements	yes: Phe-free AA supplements	no
arginine/ citrulline	yes	no	no
carbohydrates	high (66 en%)	normal (48 en%)	normal (40 en%)
fats	low (21 en%)	low (27 en%)	normal (36 en%)
total protein	low: 42 g (8 en%)	normal: 79 g (17 en%)	normal: 83 g (17 en%)
